# Supplementary material for: Thermodynamic Parameters of Crosslinked Elastomers (BR, SBR and NBR) and Their Blends
Source: Polymers (Basel). 2024 Jan 28;16(3):351. doi: 10.3390/polym16030351 (PMC10856988; doi:10.3390/polym16030351)
Supplement: Supplementary file 1 [file polymers-16-00351-s001.zip]

Archive with 1 entries (1 files):
- polymers-2757807-supplementary.pdf
